# Supplementary material for: A Scoping Review of the Complementary Feeding Practices and Early Eating Experiences of Children With Down Syndrome
Source: J Pediatr Psychol. 2023 Sep 21;48(11):914–30. doi: 10.1093/jpepsy/jsad060 (PMC10653358; doi:10.1093/jpepsy/jsad060)
Supplement: jsad060_Supplementary_Data [file jsad060_supplementary_data.zip]

Archive with 3 entries (2 files):
- suppl_data/
- suppl_data/jpepsy-2023-0078-File002.pdf
- suppl_data/jpepsy-2023-0078-File003.xlsx
