# Supplementary material for: A Scoping Review of the Complementary Feeding Practices and Early Eating Experiences of Children With Down Syndrome
Source: J Pediatr Psychol. 2023 Sep 21;48(11):914–30. doi: 10.1093/jpepsy/jsad060 (PMC10653358; doi:10.1093/jpepsy/jsad060)
Supplement: jsad060_Supplementary_Data [file jsad060_supplementary_data.zip › suppl_data/jpepsy-2023-0078-File003.xlsx]

## Sheet: Sheet1
Author, date	Age at starting complementary feeding	Difficulty of different food textures	Factors affecting eating development during the introduction of solids	Parental feeding practices and their impact on eating development
	This includes information relating to: - the age at which first solid foods were offered/complementary feeding began - how long this process lasted once it began - specific food items or textures used during this period - any mention of delays re introduction of solid foods and any commentary regarding this.	This includes information relating to: - mention of specific textures that are easy or challenging to eat for children with Down syndrome - feeding problems related to a specific food texture - mentions of sensory issues and how they relate to specific food textures - Comments regarding impact of certain textures being easier or harder (e.g. on wider diet as a whole such as consuming more of 'eas…	This includes information relating to: - challenges within the context that solid foods are being introduced - feeding problems reported during complementary feeding period - factors reported to be related to increased or reduced feeding problems during complementary feeding period - impact of feeding problems on eating development - any other factors reported to cause delayed eating development …	This includes information relating to: - parental concerns and attitudes during complementary feeding period - parental feeding practices during complementary feeding period and/or how they differ to TD - impact of parental feeding practices on eating development - impact of feeding problems on parental feeding practices and attitudes		Notes This chart is not exhaustive, and should be taken with Table 2 (see manuscript), and the body of the manuscript itself, for a more complete picture of data extracted (due to the iterative nature of the scoping review process and to avoid repetition). "" denotes passages of text which have been retrieved from the source material verbatim. There is some overlap and repetition between variable…
Al-Sarheed (2005)	Solid foods introduced at mean age of 7.73 months. 16.4% (n=37) of parents introduced solid foods to their child with ds at less than six months of age. 45.8% (n=103) introduced solid foods between six and nine months. 37.8% (n=85) introduced solid foods between nine and 12 months.
Anil et al., (2019)			"children 2 years+, 52.9% of CWds exhibited a developmentally immature chewing pattern (munching pattern). The oral manipulation for food items was difficult for CWds leading to loss of food. They had poor bolus control and manipulation and difficulty with swallowing large, poorly chewed morsels. Because of the delay in the initiation of oral movements and partly because of pauses within each mas…
Barreiro et al., (2021)				Parents of children with Down syndrome reported higher perceived responsibility, lower concern about child weight and restriction in comparison to data reported amongst the literature for TD children.
Cochran et al., (2021)	Of the 20 parents with multiple children, 60% initiated complementary foods at a later age for their child with ds. The average age of introduction of complementary foods was 6.2 months for children with ds. The average age of introduction for complementary foods for siblings without ds was 5.1 months. Those with multiple children reported approaching introducing comp. foods differently than with…	"Kristina shared her child experienced difficulty with complementary food introduction stating, “He got really constipated at the beginning. And then that whole spoon in his mouth, he didn’t like that.” She went on to share that challenges with certain textures have persisted noting, “Dry textures is a huge aversion and anything too chunky. He does gag sometimes if there’s too many pieces, or too…	"82% of parents reported some kind of feeding difficulty. Most commonly, parents reported difficulties with early breast or bottle feeding (64%). Other challenges included difficulties when complementary foods were introduced (45%), and difficulties with foods requiring chewing (45%). Of the 22 parents interviewed, 18% reported feeding difficulties at all three stages (i.e., breast/bottle feeding…	Some parents a little more cautious when introducing comp. foods to child wth ds than ther TD siblings. Parental themes: 1) Differences in feeding practices for children with ds; 2) Limited guidance and decisions to not specifically follow recommendations; 3) Feeding difficulties and related stress; 4) Gross motor milestone acquisition related to feeding milestones.
Collins et al., (2003)c	Over 80% of children in 2-4.99 age group totally independent in self-feeding by early childhood (EC not defined though).	In the youngest age group most children with syndromes and almost all of their siblings were reported as being able to cope with a normal range of textures at least occasionally, and so did not always require foods mashed or pureed.	‘manual dexterity’ could indirectly impact chewing- Those skilled with knife and fork may be more likely to cut food into small mouthfuls, which would be easier to bite and chew, which in turn would aid swallowing and digestion. Dental problems could also discourage chewing Children with Down syndrome aged 2-4.99 years: had poorer self-feeding skills than TD siblings and older children. 15% of th…	"Some textures can be swallowed without chewing and parents might be restricting the foods on offer to these textures, especially in children who swallow without chewing, for fear of the child choking."
Collins et al., (2004)c		For children with DS in 2-4.99 years age group: food choice was often of soft, sticky, sweet food and sweet beverages. 48.5% (n=66) of this group ate ice-cream every day compared to 26.3% of their TD siblings.
Field et al., (2003)		Many children with Down syndrome refused to chew despite being able to and so ate low textured purees.	Food refusal (29% of Down syndrome sample), selectivity by type (5%), selectivity by texture (45%), om delay (82%), dysphagia (36%). Among the three subgroups of children with developmental disabilities, we found GOR was associated with more severe feeding problems; likewise, children with GOR had higher prevalences of food refusal and dysphagia than children with other types of gastrointestinal …
Hopman et al., (1998)	Bread introduced at 12 months (TD 8 months), hard pieces of fruit at 30 months (TD 12 months), first mixed meal requiring chewing (veg and/or meat and/or starch) at 24 months (TD 12 months).	Children with ds had lower intake of savoury spread, meat, bread, sugar and consume more foods which require less chewing. "The main interesting result was that the weekly consumption of meat was lower in the ds cases as compared with the siblings. Also feeding problemsuits and vegetables consumption was lower in the ds children compared with the siblings. In respect to the consumption of dairy p…	Delayed intro to solids explained by delayed om development and chewing difficulties (influenced by parental feeding practices). They state that late solids can be deleterious for om development.	Parents give child a more ‘baby like’ menu in response to developmental delays, and this leads to delayed solids
Mohamed et al., (2013)	Most of the sample of children with Down syndrome introduced at 7 months or more (41%) vs 56% of TD sample introduced at 4 months. "more than half of children with Down syndrome were having difficulties in using utensils, 33% had chewing problems and almost three fourth of them had some kind of food refusal."		"The percentage of children with Down syndrome experiencing difficulties in using utensils and chewing/swallowing was almost ten times higher than the control siblings (Table 3). The percentage of children with Down syndrome who experienced food rejection was almost twice the percentage of those siblings and the percentage of ds children who experienced vomiting after meals was almost three times…
Ooka et al., (2012)		Chewing and inappropriate ‘form of meal’ (relating to food texture e.g. pureed, mashed, soft) most feeding problemsequently reported feeding problems in Down syndrome group.	Children with Down syndrome had difficulties with food capturing, chewing, and self-feeding. feeding problemsequency of self-feeding lower for children with ds than other groups. Tongue thrust only seen in children with ds.
Osaili et al., (2019)			"The most feeding problemsequently documented feeding difficulties were related to food selectivity (62.2%), continued eating in the presence of food (57.7%) and swallowing with insufficient chewing of food (50.0%). Significant sex differences were found in two specific items, 42.6% males in contrast to 39.3% females ate large meals in short time, and 44.4% males versus 17.9% females ate certain …	"67.1% of the parents claimed to be either very concerned or fairly concerned about their child’s body weight. This parental concern about child weight was significantly related to the restrictive behaviour in the parents. The present study highlighted that the best predictor of weight outcome (BMI) in the participants was parental concern of child weight."
Roccatello et al., (2021)	73% of overall sample first introduced to complementary foods at mean age of 7.5 months (SD= 2 months). 27% of children experienced further delays in their introduction to complementary foods (age not reported) and this was attributed to surgery in early life. Reported causes of delayed introduction of complementary foods across the sample were: lack of appetite and unwillingness to chew (50%), f…	27% of children experienced further delays in their introduction to complementary foods (age not reported) and this was attributed to surgery in early life. Issues with texture were also reported by this sub-group e.g. only eating purees, specific difficulties with meat, raw vegetables or feeding problemsuit. Texture and sensory issues reported across the sample e.g. with solid, hard consistencie…
Rogers et al., (2021)	Children with ds (M = 26.92 weeks, SD = 7.42) were introduced to solid food significantly later than TD children (M = 23.86 weeks, SD = 4.19). Feeding problems were not related to age of introduction to solid food or other BEBQ subscales in children with ds.		ds group had sig. more FP. feeding problems were negatively associated with general appetite and positively associated with slowness in eating during the period of exclusive milk feeding, and negatively associated with breast milk duration. For both groups, feeding problems were significantly correlated with more food avoidant eating behaviours. Children with down syndrome who were reported to ha…	Parents of children with DS scored lower for involvement, emotional regulation and teaching about nutrition, and scored sig. higher for monitoring. There were no sig. relationships between FP and parental feeding practices.
Ross et al., (2019)		:In children with Down syndrome, the textures of creamy, crispy/crunchy, puree, and soft were most highly cited as “easy.” as age increased, the textures of crispy/crunchy (p = .005), dry (p = .022), and hard (p = .053) were all more likely to be listed as “easy” textures. In addition, as age increased, the textures of lumpy (p = .055), mushy (p = .037), and gooey/soggy/wet (p = .036) were less l…
Ross et al., (2022)	"Differences in behaviors and responses to food textures may also be attributed to differences in the age at which children TD and children with DS begin eating solid foods."	"Biting through food (p = .034) was observed more feeding problemsequently in children TD/NTS compared to children with Down syndrome/TS (p < .05). Children TD (TS and NTS) bit through the food more feeding problemsequently than children with Down syndrome /TS (p < .05). Chews/munches on food was also influenced by the interaction between diagnosis of Down syndrome and TS categorization (p = .039…	"Children with Down syndrome were significantly less likely to bite through food compared to children TD. The present study showed that compared to the children TD, children with Down syndrome interacted less with the food, with children with Down syndrome being less likely to touch the food with their hanDown syndrome, bite into the food, chew/munch on food or touch food to lips or tongue. These…
Shaw et al., (2003)	Case study of 6yo boy with ds not eating solids. "Techniques to improve Martin’s om skills included blowing and sucking exercises to facilitate lip closure and strengthening of his cheek muscles so that he could take in fluids using a straw. After introducing cup drinking, it was possible to make the transition from milk and Pediasure® to food of greater texture, including yogurt, ice cream and C…		Negative medical experiences around food e.g. choking led to aversions. Oral-sensory aversion. Nasogastrc tubes can cause post-traumatic feeding problems, om delays leading to problems with chewing and swallowing. Fine motor delays can hinder self-feeding skills. Oral hypo-or hypersensitivity. Co-morbid diagnoses e.g. meant he couldn’t sustain attention during meals 'Martin’ had a learned aversio…	Mother's fear of fragility and consequences of weight loss, coupled with lack of confidence and strategies prevented her from being able to address problematic feeding routines. Unwilling to try new initiatives due to fear of dehydration. Parental anxiety
Spender et al., (1996)			Higher proportion of om dysfunction observed for children with ds than TD group. Children with Down syndrome had greater challenges regarding oral motor control and co-ordination of chewing and biting movements. Children with Down syndrome commonly retained food in the mouth without swallowing, showed food loss and were less likely to self-feed than TD comparison group. Seven (50%) mothers descri…
Van Dijk and Lipke-Steenbeek (2018)			Parents of Down syndrome group did not report higher feeding problems than TD norms. Children with Down syndrome displayed little self-feeding and high levels of tongue protrusion whilst chewing during the recorded mealtime. However, this was not correlated with parental report of feeding problems in the questionnaire.
